# Supplementary material for: Deconvoluting the T Cell Response to SARS-CoV-2: Specificity Versus Chance and Cognate Cross-Reactivity
Source: Front Immunol. 2021 May 28;12:635942. doi: 10.3389/fimmu.2021.635942 (PMC8196231; doi:10.3389/fimmu.2021.635942)
Supplement: Supplementary file 1 [file DataSheet_1.zip]

Archive with 9 entries (9 files):
- PDF's of All S Material/S Figure 1.pdf
- PDF's of All S Material/S Figure 2.pdf
- PDF's of All S Material/S Table 1.pdf
- PDF's of All S Material/S Table 2.pdf
- PDF's of All S Material/S Table 3.pdf
- PDF's of All S Material/S Table 4.pdf
- PDF's of All S Material/S Table 5.pdf
- PDF's of All S Material/S Table 6.pdf
- PDF's of All S Material/S Table 7.pdf
